# Supplementary material for: Synthesis of Solar Light Active Reduced Graphene Oxide-ZnS Nanomaterial for Photocatalytic Degradation and Antibacterial Applications
Source: Micromachines (Basel). 2023 Jun 28;14(7):1324. doi: 10.3390/mi14071324 (PMC10386591; doi:10.3390/mi14071324)
Supplement: Supplementary file 1 [file micromachines-14-01324-s001.zip]

Archive with 1 entries (1 files):
- micromachines-2447908-supplementary.pdf
